# Supplementary material for: Sex-Dependent Regulation of Placental Oleic Acid and Palmitic Acid Metabolism by Maternal Glycemia and Associations with Birthweight
Source: Int J Mol Sci. 2022 Aug 4;23(15):8685. doi: 10.3390/ijms23158685 (PMC9369035; doi:10.3390/ijms23158685)
Supplement: Supplementary file 1 [file ijms-23-08685-s001.zip]

Archive with 1 entries (1 files):
- ijms-1797064-supplementary.pdf
